# Supplementary material for: Novel Method for Characterizing Humic Substances Using Fluorescent Solvatochromism
Source: Sensors (Basel). 2025 Dec 23;26(1):107. doi: 10.3390/s26010107 (PMC12787976; doi:10.3390/s26010107)
Supplement: Supplementary file 1 [file sensors-26-00107-s001.zip]

Archive with 1 entries (1 files):
- sensors-4027641-supplementary.pdf
